# Supplementary material for: How Can Sport-Based Interventions Improve Health among Women and Girls? A Scoping Review
Source: Int J Environ Res Public Health. 2023 Mar 9;20(6):4818. doi: 10.3390/ijerph20064818 (PMC10049722; doi:10.3390/ijerph20064818)
Supplement: Supplementary file 1 [file ijerph-20-04818-s001.zip]

Archive with 2 entries (2 files):
- Pedersen & King 2023_PRISMA-ScR-Checklist.pdf
- Supp_Mat_PubMed Search Strategy Example.pdf
